# Supplementary material for: Svalbamides A and B, Pyrrolidinone-Bearing Lipodipeptides from Arctic Paenibacillus sp
Source: Mar Drugs. 2021 Apr 17;19(4):229. doi: 10.3390/md19040229 (PMC8073366; doi:10.3390/md19040229)
Supplement: Supplementary file 1 [file marinedrugs-19-00229-s001.zip]

Archive with 1 entries (1 files):
- marinedrugs-1183549-supplementary.pdf
